# Supplementary material for: Symptom impact and safety of ketogenic therapy in adults with anorexia nervosa: a feasibility trial
Source: Commun Med (Lond). 2026 Jun 3;6:315. doi: 10.1038/s43856-026-01644-0 (PMC13234144; doi:10.1038/s43856-026-01644-0)
Supplement: Supplementary file 3 — Source Data [file 43856_2026_1644_MOESM3_ESM.xlsx]

## Sheet: Data Figures 1 & 3
Study_Completers	Weeks_TKDStudy_Completed	BDI_3Month	BDI_Baseline	BDI_Week1	BDI_Week2	BDI_Week3	BDI_Week4	BDI_Week5	BDI_Week6	BDI_Week7	BDI_Week8	BDI_Week9	BDI_Week10	BDI_Week11	BDI_Week12	BDI_Week13	BDI_Week14Exit	BDI_SUM_baseline
0	3	#NULL!	23	8	5	4	4	4	4	4	4	4	4	4	4	4	4	23
1	14	5	45	43	42	42	39	39	34	19	19	15	15	15	9	0	8	45
0	5	#NULL!	12	13	18	19	19	17	17	17	17	17	17	17	17	17	17	12
1	14	44	46	15	5	3	10	3	7	12	21	2	4	5	21	26	9	46
0	5	#NULL!	23	9	7	5	4	6	6	6	6	6	6	6	6	6	6	23
1	14	0	31	9	15	11	6	4	0	3	0	0	0	0	0	0	0	31
1	14	23	41	9	12	3	13	4	0	0	0	0	0	0	0	0	0	41
1	14	17	30	27	28	18	22	14	13	10	13	11	10	12	6	13	14	30
1	14	9	41	31	26	34	14	20	11	11	9	10	13	19	16	8	7	41
1	14	4	24	25	17	9	11	2	7	1	2	0	0	0	0	0	3	24
1	14	16	26	35	44	37	22	18	17	31	22	16	13	6	7	19	13	26
1	14	24	43	37	37	35	36	35	36	34	29	28	29	27	27	27	26	43
1	14	26	33	19	24	24	26	28	21	23	23	22	22	26	25	26	28	33
1	14	1	32	18	7	13	6	9	34	4	25	7	2	1	3	2	1	32
1	14	0	12	0	5	0	0	0	0	0	0	0	0	0	0	0	0	12
1	14	15	33	22	19	10	4	5	1	2	5	1	7	2	4	5	0	33
1	14	15	19	3	4	5	5	3	6	2	5	5	4	2	11	3	4	19
1	14	19	4	22	31	6	4	2	4	1	1	3	2	0	1	1	3	4
1	14	4	21	37	13	19	14	8	8	10	5	6	1	1	16	5	4	21
0	3	#NULL!	37	30	15	35	35	35	35	35	35	35	35	35	35	35	35	37
1	14	12	35	22	24	20	14	15	9	8	6	6	13	13	4	3	3	35
1	14	0	18	14	8	10	7	9	8	7	4	4	1	1	0	0	1	18

## Sheet: Data Figure 2
Study_Completers	Weeks_TKDStudy_Completed	BMI_3Month	BMI_Screening	BMI_Week1	BMI_Week2	BMI_Week3	BMI_Week4	BMI_Week5	BMI_Week6	BMI_Week7	BMI_Week8	BMI_Week9	BMI_Week10	BMI_Week11	BMI_Week12	BMI_Week13	BMI_Week14
0	3	#NULL!	19.5675	18.8628	19.109	18.9683	18.9683	18.9683	18.9683	18.9683	18.9683	18.9683	18.9683	18.9683	18.9683	18.9683	18.9683
1	14	23.4118	23.563	24.3483	24.6842	24.311	24.3856	24.199	23.9004	23.8241	24.087	24.1617	23.9004	24.087	24.3856	24.0497	23.6748
0	5	#NULL!	19.605	19.3411	19.2091	19.2751	18.7457	19.3081	19.3081	19.3081	19.3081	19.3081	19.3081	19.3081	19.3081	19.3081	19.3081
1	14	25.3716	26.912	25.7865	25.646	25.7513	25.1881	26.2077	25.4689	25.962	26.2077	25.5758	24.6248	25.9269	26.2795	25.962	25.5758
0	5	#NULL!	22.9727	22.401	23.087	22.7449	22.7449	22.7449	22.7449	22.7449	22.7449	22.7449	22.7449	22.7449	22.7449	22.7449	22.7449
1	14	24.0206	20.8853	23.4574	22.8935	23.0341	23.0341	23.3871	23.352	23.6683	23.1747	23.352	23.6332	23.5277	24.3026	23.8792	23.9495
1	14	24.1863	24.2215	23.8756	23.772	24.2209	23.0108	23.1489	23.3906	23.4597	23.7375	24.0137	23.6339	23.1489	23.9446	23.5993	24.1863
1	14	20.0297	19.179	19.2778	18.1568	18.2898	18.0581	18.2569	19.4751	19.4751	19.4751	19.508	20.1343	19.4094	19.8055	19.3107	20.0357
1	14	19.802	20.1009	20.4367	20.3248	20.213	20.3248	20.7739	20.4367	20.2502	19.9893	19.652	20.6621	20.8112	20.3994	20.8485	20.7366
1	14	18.2956	17.7645	19.2597	18.1568	18.3699	18.5475	18.2633	18.9044	18.6897	18.8318	18.4765	18.5475	18.5831	18.441	18.8318	18.1923
1	14	18.8498	19.4854	18.9753	18.5012	18.2104	18.5392	18.5029	18.1014	17.9924	17.9924	17.9197	17.847	17.956	18.3872	18.1014	18.2831
1	14	21.5571	22.256	22.9454	23.0743	23.0314	22.7717	23.4609	22.385	21.9984	22.3421	23.0314	21.9984	22.5139	22.5139	22.7287	22.5998
1	14	20.8549	22.4289	22.0259	21.9329	21.6215	22.0259	21.6215	21.8385	21.9019	21.9949	21.7145	21.8075	21.9019	21.8709	21.9329	21.5905
1	14	26.9312	23.8107	26.3544	26.1356	26.3982	26.8795	26.967	26.7482	27.1878	27.2753	27.0108	27.3628	26.7045	26.9233	27.0565	27.0565
1	14	21.171	21.4686	20.9549	21.505	21.0546	21.6878	21.8722	21.1377	21.8722	21.9088	21.0663	21.5781	21.0663	21.7243	21.7243	21.6512
1	14	25.1782	25.1658	25.0048	24.6396	24.2762	23.9917	24.0725	23.5476	22.496	21.4848	24.0321	24.0321	23.1824	23.3054	23.5476	23.4265
1	14	18.3759	18.3104	18.6608	17.4539	18.4275	18.3498	18.5053	18.7774	18.1554	18.3498	18.3109	18.4664	18.583	18.4275	18.5442	18.0759
1	14	36.3522	32.037	32.8786	32.5985	32.9837	32.4234	32.2468	32.2834	32.2468	32.3534	32.7386	32.0717	32.5985	32.4935	32.7736	33.0903
1	14	23.6231	24.5107	24.721	23.6711	24.1612	23.5664	23.8472	23.9867	23.706	23.4966	23.6711	23.706	23.0415	22.553	23.6362	23.1128
0	3	#NULL!	17.9809	17.5578	19.2146	19.8847	19.8847	19.8847	19.8847	19.8847	19.8847	19.8847	19.8847	19.8847	19.8847	19.8847	19.8847
1	14	19.0528	18.9929	19.0683	18.9548	19.0683	19.0683	18.9926	19.5996	19.297	18.1586	18.69	18.7656	18.5008	19.1818	18.9926	18.9926
1	14	20.0728	20.3284	20.5436	20.6154	20.4	20.6889	20.5795	20.7966	20.4359	21.0838	20.4359	20.5077	20.6154	20.7248	21.2633	20.9761
